# Supplementary material for: Aorto-Esophageal Fistula Secondary to Foreign Body Ingestion in Children: A Novel Treatment Approach and Comprehensive Narrative Review
Source: Children (Basel). 2025 Dec 9;12(12):1672. doi: 10.3390/children12121672 (PMC12732019; doi:10.3390/children12121672)
Supplement: Supplementary file 1 [file children-12-01672-s001.zip]

Archive with 3 entries (3 files):
- AEF_Movie_S1_CCI.mp4
- AEF_Movie_S2_CCI.mp4
- AEF_Movie_S3_CCI.mp4
